# Supplementary material for: Bioassay-Guided Isolation and Active Compounds Identification of the AntiDiabetic Fractions of Centaurea calcitrapa Extract and the Predicted Interaction Mechanism
Source: Molecules. 2025 May 30;30(11):2394. doi: 10.3390/molecules30112394 (PMC12156352; doi:10.3390/molecules30112394)
Supplement: Supplementary file 1 [file molecules-30-02394-s001.zip]

Archive with 1 entries (1 files):
- molecules-3573273-supplementary.pdf
